# Supplementary material for: Temporal Evolution of Bacterial Endophytes Associated to the Roots of Phragmites australis Exploited in Phytodepuration of Wastewater
Source: Front Microbiol. 2020 Jul 17;11:1652. doi: 10.3389/fmicb.2020.01652 (PMC7380131; doi:10.3389/fmicb.2020.01652)
Supplement: TABLE S2 — MIC (μg/ml) values of bacterial isolates described in this work. [file Table_2.XLSX]

## Sheet: MIC Values
Table S2. MIC (μg/ml) values of bacterial isolates described in this work.
Sampling	Genus	ID	Rifampicin	Ampicillin	Kanamycin	Tetraciclyne	Chloramphenicol	Streptomycin	Trimethoprim	Ciprofloxacin
1	Bacillus	V1 R1	1	100	10	1	1	10	150	1
		V1 R2	1	100	10	1	1	10	150	1
		V1 R4	1	100	10	1	1	10	150	1
		V1 R5	1	100	10	1	1	10	100	1
		V1 R6	1	50	10	10	1	25	150	1
		V1 R10	1	100	10	1	1	10	150	1
		V1 R11	1	100	10	1	1	10	150	1
		V1 R12	1	50	10	1	1	10	100	1
		V1 R13	1	100	10	10	1	10	150	1
	Buttiauxella	V1 R20	10	10	10	1	1	10	1	1
	Flavobacterium	V2 R7
	Janthinobacterium	V2 R21	1		10	1	10
	Lelliottia	V2 R14	25	25	10	10	10	10	1	1
		H1 R21	10	25	10	10	10	10	1	1
	Pantoea	V2 R1	10	>150	10	1	1	25	1	1
		V2 R3	10	25	10	1	1	10	1	1
		V2 R4	10	25	10	1	1	10	1	1
		V2 R5	10	150	10	1	1	10	1	1
		V2 R15	10	100	10	1	1	10	1	1
		V2 R22	10	100	10	10	1	10	1	1
		V2 R24	10	100	10	1	1	10	1	1
	Pectobacterium	H1 R16	10	1	10	1	10	25	1	1
	Pseudomonas	V2 R2	10	>150	10	1	100	25	>150	1
		V2 R6	10	>150	25	10	>150	50	>150	1
		V2 R8		>150				1	>150	1
		V2 R9	25	>150	10	10	100	10	>150	1
		V2 R10	25	>150	100	10	>150	25	>150	1
		V2 R12	10	>150	10	10	100	50	>150	1
		V2 R13	25	>150	10	10	100	25	>150	1
		V2 R16	10	>150	10		50	10	>150	1
		V2 R17		>150	10			1	>150	1
		V2 R18		>150	10			100	>150	1
		V2 R19		>150				50	>150	1
		V2 R20		>150				10	>150	1
		V2 R23	10	>150	10	1	50	10	>150	1
		V1 R7	10	>150	10		25	10	>150	1
		V1 R8	10	>150	10		10	10	>150	1
		V1 R9	25	>150	10	10	100	10	>150	1
		V1 R15	25	>150	50	10	150	10	>150	1
		V1 R16	10	>150	50	1	100	10	>150	1
		V1 R17	25	>150	50	10	>150	10	>150	1
		V1 R19	25	>150	25	10	100	50	>150	1
		V1 R21	25	>150	10	10	100	1	>150	1
		H1 R2	25	>150	10	10	>150	50	>150	1
		H1 R3	25	>150	10	10	150	50	>150	1
		H1 R4	25	>150	10	10	100	10	>150	1
		H1 R5	25	>150	10	10	>150	50	>150	1
		H1 R6	25	>150	10	10	>150	50	>150	1
		H1 R7	25	>150	10	10	100	25	>150	1
		H1 R9	25	>150	10	10	100	10	>150	1
		H1 R10	25	>150	10	10	>150	10	>150	1
		H1 R13	10			1	50	50	>150	1
		H1 R14	10			1	10		>150	1
		H1 R15	25	>150	10	10	10	100	>150	1
		H1 R17	1			1	1	10	>150	1
		H1 R18	25	>150	10	10	100	100	>150	1
		H1 R19	25	>150	10	10	100	150	>150	1
		H1 R20	25	>150	150	10	100	>150	>150	1
		H1 R22	10	>150	10	1	25	50	>150	1
		H1 R23	25	>150	>150	1	100	>150	>150	1
		H2 R1	10	>150	10	1	25	100	>150	1
		H2 R2	10	>150	10	1	50	25	>150	1
		H2 R3	10			1	25		>150	1
		H2 R5	10	1	10	1	1	25	50	1
		H2 R6	10		10	1	1	25	25	1
	Staphylococcus	V1 R3	1	1	1	1	10	10	1	1
	Stenotrophomonas	H2 R7	25	>150	10	10	100	>150	>150	1
Sampling	Genus	ID	Rifampicin	Ampicillin	Kanamycin	Tetraciclyne	Chloramphenicol	Streptomycin	Trimethoprim	Ciprofloxacin
2	Achromobacter	V3 R3	10	50	150	1	25	>150	>150	10
	Acinetobacter	V4 R15	10	50	150	1	50	50	50	1
		V4 R17	10	100	50	1	50	25	50	1
		V4 R18	10	50	25	1	50	25	50	1
		V4 R20	10	100	50	10	50	>150	50	10
	Agrobacterium	H3 R12	10	50	25	1	10	>150	>150	1
		V3 R5	10	50	100	1	10	>150	>150	1
	Bacillus	H4 R8	1	100	10	1	1	10	1	1
		V4 R1	10	10	25	1	25	25	1	1
	Comamonas	H4 R3	10			1	10		10	1
	Halomonas	V3 R13
	Idiomarina	V3 R1
	Microbacterium	H3 R19	10	10	>150	1	10	10	1	10
		H3 R9	10	10	>150	1	10	10	1	1
	Ochrobactrum	H3 R3	10	>150	>150	1	50	>150	150	1
		V4 R21	10	>150	>150	1	25	>150	150	1
	Pannonibacter	H3 R14	1	>150	>150	1	10	25	10	1
	Paracoccus	H4 R22	1	1	10	1	10	>150	150	1
	Pseudomonas	H3 R2	10	>150	10	1	100	50	10	1
		H3 R4	10	>150	10	10	100	25	150	1
		H4 R13	1		10	1	100	10	100	1
		H4 R19	10	100	10	1	25	10	25	1
		H4 R21	1			1	10		10	1
		H4 R23	10	>150	10	1	50	10	50	1
		H4 R24	10	>150	10	1	25	25	10	1
		V3 R2	10	>150	10	1	25	25	>150	1
		V3 R23	10	25	10	1	100	10	1	1
		V4 R13	10	150	10	1	100	25	50	1
		V4 R2	10	150	10	10	25	25	100	1
		V4 R3	10	50	10	1	50	10	100	1
		V4 R4	10	50	10	10	100	10	100	1
		V4 R5	10	100	10	1	150	10	25	1
		V4 R7	1	10	10	1	150	10	25	1
	Pseudoxanthomonas	V3 R16	1	10	50	1	1	50	150	1
		V3 R9	1	10	>150	1	1	1	100	1
	Rheinheimera	H3 R17	1	1	25	1	1	1	1	1
		H3 R6	1	10	25	1	1	1	1	1
		H4 R18	1	1	25	1	1	1	1	1
		H4 R7	1	1	25	1	1	1	1	1
		V3 R15	1	1	10	1	1	1	1	1
		V3 R4	1	1	10	1	1	1	1	1
		V3 R7	1	1	10	1	1	1	1	1
	Staphylococcus	V3 R11	10	150	10	1	1	10	>150	1
		V3 R12				1
	Thalassospira	H3 R24	1	10	10	1	1	1	1	1
		V3 R14	1	25	10	1	1	1	1	1
		V3 R19	10	100	10	1	10	1	100	1
		V3 R8	10	150	10	1	10	1	100	1
	Vibrio	H4 R1	1	25	10	1	1	10	1	1
Sampling	Genus	ID	Rifampicin	Ampicillin	Kanamycin	Tetraciclyne	Chloramphenicol	Streptomycin	Trimethoprim	Ciprofloxacin
3	Achromobacter	H6 R17	25	25	25	1	25	100	>150	10
		V6 R5	25	25	25	1	25	>150	>150	10
		V6 R6	25	50	25	1	50	>150	>150	10
	Agrobacterium	H6 R10	25	50	50	1	50	>150	>150	1
	Bacillus	H5 R1	1	150	25	1	10	10	50	1
		H5 R2	1	>150	50	10	10	10	100	1
		H5 R8
		H6 R20
		H6 R21	1	>150	10	1	10	10	100	1
		H6 R8	1	10	10
		V6 R1	1	1	10	1	10	10	1	1
		V6 R2	10	50	10	1	150	25	150	1
		V6 R8	1	1	10	1	10	25	1	1
	Enterobacter	H5 R6	25	>150	10	10	25	10	1	1
		H5 R7	50	>150	10	10	25	10	1	1
	Halomonas	V5 R10	1	1	10	1	10	10	50	1
		V5 R13	1	1	10	1	10	10	10	1
		V5 R15	1	1	10	1	10	10	10	1
		V5 R20	1	1	10	1	10	1	1	1
		V5 R5	1	25	10	1	10	10	100	1
		V5 R9	1	1	10	1	10	10	25	1
	Isoptericola	H6 R22	25	50	>150	1	10	25	100	10
	Microbacterium	V5 R14	10	1	100	1	1	10	1	1
	Pannonibacter	H6 R19	1	>150	>150	1	10	25	10	1
		V5 R18	1	>150	>150	1	10	10	10	1
	Pseudomonas	H6 R1	50	>150	>150	10	>150	100	150	1
		H6 R2	25	>150	>150	10	>150	100	150	1
		H6 R4	25	>150	>150	10	>150	100	100	1
		V5 R1	1	>150	10	1	25	10	10	1
		V5 R2	10	>150	10	10	150	10	50	1
		V5 R11	1	150	10	1	25	10	10	1
		V5 R17	1	1	10	1	25	1	1	1
		V5 R22	10	100	10	10	>150	10	25	1
		V5 R6	10	25	10	1	25	10	10	1
		V6 R3	25	50	25	1	50	50	>150	10
		V6 R4	1	1	10	1	10	25	100	1
		V6 R7	1	1	10	1	10	10	1	1
	Pseudoxanthomonas	H6 R23	1	50	150	1	1	25	150	1
	Rheinheimera	V5 R4	1	1	10	1	1	25	10	1
		V5 R7	1	1	10	1	1	25	10	1
	Rhizobium	H6 R14	10	>150	10	1	25	>150	>150	1
		H6 R24	10	>150	10	1	25	>150	>150	1
	Stenotrophomonas	H5 R3	50	>150	>150	25	50	>150	100	10
		H5 R4	50	>150	>150	50	50	>150	100	10
		H5 R5	50	>150	>150	25	50	>150	100	10
		H6 R12	50	>150	>150	25	25	>150	100	10
		H6 R16	50	>150	>150	25	50	>150	100	10
		H6 R18	50	>150	>150	25	50	>150	100	10
		H6 R3	50	>150	>150	25	25	>150	100	10
		H6 R9	50	>150	>150	25	25	>150	100	10
	Thalassospira	H6 R11	1	1	10	1	1	10	>150	1
		H6 R15	10	1	10	1	1	10	>150	1
		H6 R7	50	>150	>150	25	25	>150	100	10
		V5 R12	1	1	10	1	1	10	150	1
		V5 R21	1	1	10	1	1	10	>150	1
		V5 R3	1	1	10	1	1	10	>150	1
		V5 R8	10	>150	10	1	10	25	>150	1
Sampling	Genus	ID	Rifampicin	Ampicillin	Kanamycin	Tetraciclyne	Chloramphenicol	Streptomycin	Trimethoprim	Ciprofloxacin
4	Achromobacter	V8 R2	10	50	25	1	25	150	>150	10
		V8 R21	1	1	1	1	1	10	100	1
		V8 R23	25	50	25	1	25	50	>150	10
		V8 R3	25	100	25	1	25	50	>150	10
	Aeromonas	H8 R5	10	>150	10	1	10	25	25	1
	Agrobacterium	H7 R23	10	150	10	1	50	>150	>150	1
		H7 R3	10	>150	>150	1	10	150	>150	1
		H7 R5	10	50	50	1	50	>150	>150	1
		H7 R7	10	50	50	1	50	>150	>150	1
		H7 R9	10	50	25	1	50	>150	>150	1
		H8 R1	10	100	25	1	50	>150	>150	1
		H8 R16	10	150	50	1	25	>150	>150	1
		H8 R18	10	10	100	1	1	150	>150	1
		H8 R3	10	100	50	1	25	>150	>150	1
	Arthrobacter	H7 R16	25	1	100	1	1	10	50	10
	Devosia	V8 R7	10	>150	10	10	25	10	50	1
	Flavobacterium	H7 R22	1	100	>150	1	25	150	100	1
		H8 R12	1	1	>150	1	10	150	150	1
	Lysobacter	H7 R15	25	>150	>150	>150	10	>150	100	1
	Microbacterium	V7 R8	1	1	>150	1	1	10	10	10
	Micrococcus	H7 R19	25	1	25	1	1	10	10	1
	Pannonibacter	V8 R12	10	>150	10	1	1	10	>150	1
		V8 R16	10	>150	10	1	1	10	>150	1
		V8 R4	1	>150	>150	1	10	25	10	1
	Pseudomonas	H8 R10	25	>150	10	10	>150	>150	>150	1
		H8 R13	25	>150	50	10	>150	>150	>150	1
		H8 R14	25	>150	100	10	>150	>150	>150	1
		H8 R17	25	>150	25	10	>150	50	>150	1
		H8 R19	25	>150	50	10	>150	>150	>150	1
		H8 R2	25	>150	50	10	>150	>150	>150	1
		H8 R20	25	>150	50	10	>150	150	>150	1
		H8 R4	50	>150	10	10	>150	50	>150	1
		H8 R6	25	>150	50	10	>150	100	>150	1
		H8 R7	25	>150	50	10	>150	150	>150	1
		H8 R8	25	>150	50	10	>150	150	>150	1
		H8 R9	25	>150	50	10	>150	150	>150	1
		V7 R13	100	>150	>150	25	>150	>150	>150	10
		V7 R19	100	>150	>150	25	>150	>150	>150	10
		V7 R21	25	>150	10	10	>150	50	>150	1
		V7 R23	25	>150	10	10	>150	100	>150	1
		V7 R9	25	>150	10	10	25	10	>150	1
		V8 R1	1	100	10	1	1	10	50	1
		V8 R22
		V8 R24	10	100	10	10	50	10	10	1
		V8 R8	10	100	10	10	25	10	10	1
	Rheinheimera	H8 R11	25	100	50	1	25	>150	>150	1
	Rhizobium	H7 R1
		H7 R10
		H7 R11
		H7 R12	25	>150	>150	1	25	>150	>150	1
		H7 R13
		H7 R14
		H7 R2
		H7 R20
		H7 R21
		H7 R6
		H7 R8
		H8 R15	10	100	50	1	25	>150	>150	1
		V7 R22	25	>150	10	10	>150	>150	>150	1
	Shinella	V8 R11	10	150	10	1	1	10	100	1
		V8 R13	10	>150	100	1	1	10	50	1
	Sphingobium	V8 R18	1	>150	>150	1	1	25	10	1
	Stenotrophomonas	V7 R24	100	>150	>150	25	25	>150	50	10
	Thalassospira	V8 R14	10	>150	>150	1	1	25	10	1
		V8 R15	10	>150	100	1	1	10	25	1
		V8 R17	1	>150	1	1	1	10	150	1
		V8 R19	1	>150	10	1	1	10	150	1
		V8 R9
Sampling	Genus	ID	Rifampicin	Ampicillin	Kanamycin	Tetraciclyne	Chloramphenicol	Streptomycin	Trimethoprim	Ciprofloxacin
5	Achromobacter	V9 R6	25	>150	25	1	25	100	>150	10
		V9 R20	25	150	25	10	25	>150	>150	25
		V9 R24	25	>150	50	10	25	100	>150	10
		H10 R13	25	50	25	10	50	>150	>150	25
	Agrobacterium	V10 R18	10	100	10	1	25	>150	>150	1
	Bacillus	V9 R4	10	>150	1	10	25	25	150	1
		H9 R12	1	1	10	1	10	1	25	1
		H9 R16	10	50	10	1	25	1	10	1
		V10 R19	25	>150	>150	10	25	>150	100	10
	Chryseobacterium	H9 R10	10	150	>150	10	50	>150	1	1
		H9 R13	1	150	>150	10	25	>150	1	1
		H9 R17	1	150	>150	25	50	>150	1	1
	Flavobacterium	V9 R5	1	10	>150	1	10	25	>150	1
		V9 R7	1	10	1	1	10	25	>150	1
	Ochrobactrum	V9 R18	10	>150	>150	10	25	>150	>150	1
	Paenibacillus	V10 R7	10	25	10	1	10	>150	10	1
		V10 R11	50	>150	>150	100	50	>150	>150	25
		V10 R13	1	10	10	1	1	>150	10	1
		V10 R14	1	25	25	1	1	>150	10	1
		V10 R17	10	100	10	1	1	>150	10	1
	Pantoea	H9 R2	25	>150	10	10	>150	25	>150	1
		H9 R15	25	50	10	10	100	10	10	1
	Planococcus	H9 R1	1	1	10	1	10	25	1	1
	Pseudomonas	V9 R1	10	>150	10	10	50	10	25	1
		V9 R2	10	>150	10	10	50	25	>150	1
		V9 R8	10	100	10	10	25	10	50	1
		V9 R10	10	100	1	10	50	25	100	1
		V9 R12	10	150	10	10	50	25	25	1
		V9 R14	25	>150	10	10	>150	100	>150	1
		V9 R16	25	>150	10	10	150	100	>150	1
		V9 R21	25	>150	10	10	100	25	>150	1
		V9 R23	25	>150	10	10	100	25	>150	1
		H9 R24	10	>150	10	10	50	10	25	1
		V10 R5	10	100	10	10	10	10	10	1
		V10 R9	10	50	10	10	25	10	25	1
		V10 R10	10	>150	10	10	100	100	>150	1
		V10 R22	50	>150	>150	10	>150	100	100	1
		V10 R23	50	>150	>150	10	100	100	>150	1
		V10 R24	50	>150	>150	10	>150	100	>150	1
		H10 R2	10	>150	10	10	25	10	25	1
		H10 R3	25	>150	10	10	1	10	1	1
		H10 R8	25	50	10	10	25	10	25	1
	Rhizobium	H9 R22	10	>150	10	1	10	10	100	1
	Stenotrophomonas	V9 R9	150	>150	>150	100	50	>150	50	10
		V9 R17	150	>150	>150	100	100	>150	>150	25
		V10 R12	100	>150	>150	100	25	>150	>150	25
		V10 R15	50	>150	>150	100	50	>150	100	10
		H10 R1
		H10 R7	10	>150	10	10	10	25	150	1
		H10 R10	10	>150	10	10	10	25	150	1
		H10 R15	100	>150	>150	100	50	>150	150	25
		H10 R21	100	>150	>150	100	50	>150	150	25
		H10 R24	100	>150	>150	100	50	>150	150	25
