# Supplementary material for: Temporal Evolution of Bacterial Endophytes Associated to the Roots of Phragmites australis Exploited in Phytodepuration of Wastewater
Source: Front Microbiol. 2020 Jul 17;11:1652. doi: 10.3389/fmicb.2020.01652 (PMC7380131; doi:10.3389/fmicb.2020.01652)
Supplement: TABLE S3 — Growth of 294 bacterial isolates associated to Phragmites australis roots in TSB in presence of three different concentrations of synthetic wastewater (SWW). [file Table_3.XLSX]

## Sheet: Totale
Table S3. Growth of 294 bacterial isolates associated to Phragmites australis roots in TSB in presence of three different concentrations of synthetic wastewater (SWW).
			OD600	OD600SWW				OD600SWW/OD600
Sampling	Genere	ID	Control	SWW 1X	SWW 2X	SWW 3X		SWW 1X	SWW 2X	SWW 3X
1	Bacillus	V1 R1	0.945	0.875	0.77	0.81		0.925926	0.814815	0.857143
		V1 R2	0.83	0.69	0.51	0.49		0.831325	0.614458	0.590361
		V1 R4	1.005	0.94	0.93	0.925		0.935323	0.925373	0.920398
		V1 R5	0.955	0.93	0.77	0.75		0.973822	0.806283	0.78534
		V1 R6	0.91	0.845	0.765	0.78		0.928571	0.840659	0.857143
		V1 R10	0.77	0.6	0.46	0.445		0.779221	0.597403	0.577922
		V1 R11	0.935	0.82	0.7	0.665		0.877005	0.748663	0.71123
		V1 R12	1.49	1.375	0.51	0.585		0.922819	0.342282	0.392617
		V1 R13	0.8732	0.82	0.69	0.725		0.939075	0.790197	0.830279
	Buttiauxella	V1 R20	0.79	0.775	0.69	0.75		0.981013	0.873418	0.949367
	Flavobacterium	V2 R7	0.455	0.3	0.27	0.145		0.659341	0.593407	0.318681
	Janthinobacterium	V2 R21	1.08	1.045	1.015	1.025		0.967593	0.939815	0.949074
	Lelliottia	V2 R14	1.025	0.985	0.935	0.85		0.960976	0.912195	0.829268
		H1 R21	1.225	1.285	1.235	1.275		1.04898	1.00816	1.04082
	Pantoea	V2 R1	0.71	0.64	0.635	0.62		0.901408	0.894366	0.873239
		V2 R3	0.845	0.955	0.9	0.935		1.13018	1.06509	1.10651
		V2 R4	0.74	0.68	0.635	0.59		0.918919	0.858108	0.797297
		V2 R5	0.73	0.835	0.775	0.78		1.14384	1.06164	1.06849
		V2 R15	0.655	0.695	0.76	0.76		1.06107	1.16031	1.16031
		V2 R22	0.755	0.75	0.68	0.765		0.993377	0.900662	1.01325
		V2 R24	0.76	0.805	0.75	0.805		1.05921	0.986842	1.05921
	Pectobacterium	H1 R16	0.78	0.665	0.675	0.69		0.852564	0.865385	0.884615
	Pseudomonas	V2 R2	0.51	0.525	0.515	0.385		1.02941	1.0098	0.754902
		V2 R6	0.625	0.51	0.535	0.67		0.816	0.856	1.072
		V2 R8	0.42	0.515	0.55	0.565		1.22619	1.30952	1.34524
		V2 R9	0.8	0.925	0.905	0.85		1.15625	1.13125	1.0625
		V2 R10	1.04	0.945	0.79	0.61		0.908654	0.759615	0.586538
		V2 R12	0.605	0.535	0.555	0.395		0.884298	0.917355	0.652893
		V2 R13	0.495	0.925	0.56	0.45		1.86869	1.13131	0.909091
		V2 R16	0.775	1.035	0.95	0.76		1.33548	1.22581	0.980645
		V2 R17	0.92	1.1	0.69	0.59		1.19565	0.75	0.641304
		V2 R18	0.815	0.82	1.06	0.805		1.00613	1.30061	0.98773
		V2 R19	0.675	0.61	0.43	0.575		0.903704	0.637037	0.851852
		V2 R20	0.535	0.45	0.445	0.59		0.841121	0.831776	1.1028
		V2 R23	0.985	1.275	1.245	1.14		1.29442	1.26396	1.15736
		V1 R7	0.79	1.075	0.865	0.67		1.36076	1.09494	0.848101
		V1 R8	1.005	1.34	1.245	1.18		1.33333	1.23881	1.17413
		V1 R9	0.415	0.355	0.24	0.125		0.855422	0.578313	0.301205
		V1 R15	1.095	1.305	1.31	1.33		1.19178	1.19635	1.21461
		V1 R16	1.375	1.405	1.385	1.245		1.02182	1.00727	0.905455
		V1 R17	1.225	1.33	1.34	1.33		1.08571	1.09388	1.08571
		V1 R19	0.905	0.94	0.855	0.775		1.03867	0.944751	0.856354
		V1 R21	0.8385	0.9725	0.895	0.69		1.15981	1.06738	0.822898
		H1 R2	0.91	0.95	0.745	0.685		1.04396	0.818681	0.752747
		H1 R3	0.905	0.78	0.765	0.78		0.861878	0.845304	0.861878
		H1 R4	0.55	0.925	0.75	0.565		1.68182	1.36364	1.02727
		H1 R5	0.76	0.75	0.66	0.745		0.986842	0.868421	0.980263
		H1 R6	0.715	0.68	0.63	0.49		0.951049	0.881119	0.685315
		H1 R7	0.65	0.59	0.375	0.38		0.907692	0.576923	0.584615
		H1 R9	1.075	1.025	1.065	0.96		0.953488	0.990698	0.893023
		H1 R10	1.36	1.27	1.14	0.975		0.933824	0.838235	0.716912
		H1 R13	0.955	0.945	0.925	0.91		0.989529	0.968586	0.95288
		H1 R14	0.915	1.145	0.99	1.015		1.25137	1.08197	1.10929
		H1 R15	0.56	0.44	0.55	0.61		0.785714	0.982143	1.08929
		H1 R17	0.75	0.895	0.82	0.525		1.19333	1.09333	0.7
		H1 R18	0.655	0.765	0.71	0.53		1.16794	1.08397	0.80916
		H1 R19	0.77	0.955	0.485	0.89		1.24026	0.62987	1.15584
		H1 R20	1.275	1.33	1.215	1.185		1.04314	0.952941	0.929412
		H1 R22	0.675	0.975	0.83	0.545		1.44444	1.22963	0.807407
		H1 R23	1.39	1.355	1.25	1.125		0.97482	0.899281	0.809353
		H2 R1	1.04	1	0.85	1.085		0.961538	0.817308	1.04327
		H2 R2	1.36	1.405	0.485	0.23		1.03309	0.356618	0.169118
		H2 R3	0.88	0.93	0.925	0.875		1.05682	1.05114	0.994318
		H2 R5	0.86	1.27	1.3	1.215		1.47674	1.51163	1.41279
		H2 R6	1.17	0.86	0.75	0.755		0.735043	0.641026	0.645299
	Staphylococcus	V1 R3	0.74	0.73	0.625	0.74		0.986486	0.844595	1
	Stenotrophomonas	H2 R7	0.735	0.82	0.82	0.8		1.11565	1.11565	1.08844
			OD600	OD600SWW				OD600SWW/OD600
Sampling	Genere	ID	Control	SWW 1X	SWW 2X	SWW 3X		SWW 1X	SWW 2X	SWW 3X
2	Achromobacter	V3 R3	0.83	0.66	0.47	0.33		0.795181	0.566265	0.39759
	Acinetobacter	V4 R15	1.01	0.81	0.71	0.595		0.80198	0.70297	0.589109
		V4 R17	1.085	1.185	1.09	0.505		1.09217	1.00461	0.465438
		V4 R18	1.395	1.375	1.275	0.845		0.985663	0.913978	0.605735
		V4 R20	1.225	1.31	0.97	0.725		1.06939	0.791837	0.591837
	Agrobacterium	H3 R12	0.365	0.315	0.16	0.075		0.863014	0.438356	0.205479
		V3 R5	0.33	0.285	0.17	0.095		0.863636	0.515152	0.287879
	Bacillus	H4 R8	0.9	0.87	0.815	0.745		0.966667	0.905556	0.827778
		V4 R1	0.865	0.94	0.7	0.495		1.08671	0.809249	0.572254
	Comamonas	H4 R3	1.035	0.77	0.325	0.075		0.743961	0.31401	0.0724638
	Halomonas	V3 R13	1.17	1.3	1.295	1.135		1.11111	1.10684	0.970085
	Idiomarina	V3 R1	1.08	0.76	0.26	0.05		0.703704	0.240741	0.0462963
	Microbacterium	H3 R19	0.515	0.465	0.355	0.305		0.902913	0.68932	0.592233
		H3 R9	0.49	0.31	0.2	0.27		0.632653	0.408163	0.55102
	Ochrobactrum	H3 R3	0.515	0.41	0.435	0.28		0.796117	0.84466	0.543689
		V4 R21	1.135	1.085	0.75	0.765		0.955947	0.660793	0.674009
	Pannonibacter	H3 R14	0.76	0.915	0.505	0.09		1.20395	0.664474	0.118421
	Paracoccus	H4 R22	0.63	0.76	0.7	0.32		1.20635	1.11111	0.507937
	Pseudomonas	H3 R2	0.7	0.625	0.58	0.485		0.892857	0.828571	0.692857
		H3 R4	0.93	1.035	1.015	0.635		1.1129	1.0914	0.682796
		H4 R13	0.94	0.87	0.75	0.33		0.925532	0.797872	0.351064
		H4 R19	0.99	1.09	1.06	0.88		1.10101	1.07071	0.888889
		H4 R21	0.67	0.72	0.665	0.53		1.07463	0.992537	0.791045
		H4 R23	1.075	1.195	1.3	1.025		1.11163	1.2093	0.953488
		H4 R24	1.075	1.175	1.045	0.955		1.09302	0.972093	0.888372
		V3 R2	0.915	1.01	1.06	0.97		1.10383	1.15847	1.06011
		V3 R23	0.515	0.67	0.69	0.62		1.30097	1.33981	1.20388
		V4 R13	1.175	1.085	1.015	1.02		0.923404	0.86383	0.868085
		V4 R2	1.195	1.19	1.085	0.815		0.995816	0.90795	0.682008
		V4 R3	1.125	1.13	0.965	0.69		1.00444	0.857778	0.613333
		V4 R4	1.165	1.27	1.115	0.895		1.09013	0.957082	0.76824
		V4 R5	1.105	1.075	1.14	1.235		0.972851	1.03167	1.11765
		V4 R7	1.145	1.205	1.26	1.26		1.0524	1.10044	1.10044
	Pseudoxanthomonas	V3 R16	0.365	0.27	0.23	0.095		0.739726	0.630137	0.260274
		V3 R9	0.395	0.12	0.03	0.06		0.303797	0.0759494	0.151899
	Rheinheimera	H3 R17	0.365	0.5	0.62	0.775		1.36986	1.69863	2.12329
		H3 R6	0.455	0.52	0.59	0.82		1.14286	1.2967	1.8022
		H4 R18	0.84	0.94	1.165	1.455		1.11905	1.3869	1.73214
		H4 R7	0.78	0.76	0.06	6.93889e-18		0.974359	0.0769231	8.89602e-18
		V3 R15	0.83	0.895	1.085	0.99		1.07831	1.30723	1.19277
		V3 R4	0.655	0.78	1.05	0.925		1.19084	1.60305	1.41221
		V3 R7	1.115	0.915	1.105	0.98		0.820628	0.991031	0.878924
	Staphylococcus	V3 R11	0.555	0.415	0.335	0.14		0.747748	0.603604	0.252252
		V3 R12	0.79	0.74	0.665	0.8		0.936709	0.841772	1.01266
	Thalassospira	H3 R24	0.865	0.925	0.605	0.085		1.06936	0.699422	0.0982659
		V3 R14	0.72	0.67	0.42	0.27		0.930556	0.583333	0.375
		V3 R19	0.635	0.695	0.475	0.305		1.09449	0.748031	0.480315
		V3 R8	0.67	0.62	0.37	0.165		0.925373	0.552239	0.246269
	Vibrio	H4 R1	0.885	0.85	0.755	0.645		0.960452	0.853107	0.728814
			OD600	OD600SWW				OD600SWW/OD600
Sampling	Genere	ID	Control	SWW 1X	SWW 2X	SWW 3X		SWW 1X	SWW 2X	SWW 3X
3	Achromobacter	H6 R17	0.815	0.665	0.53	0.275		0.815951	0.650307	0.337423
		V6 R5	0.8	0.575	0.37	0.195		0.71875	0.4625	0.24375
		V6 R6	0.705	0.665	0.49	0.265		0.943262	0.695035	0.375887
	Agrobacterium	H6 R10	0.67	0.3	0.245	0.205		0.447761	0.365672	0.30597
	Bacillus	H5 R1	0.54	0.36	0.265	0.18		0.666667	0.490741	0.333333
		H5 R2	0.505	0.64	0.54	0.255		1.26733	1.06931	0.50495
		H5 R8	0.615	0.615	0.52	0.465		1	0.845528	0.756098
		H6 R20	0.52	0.36	0.27	0.255		0.692308	0.519231	0.490385
		H6 R21	0.525	0.45	0.575	0.715		0.857143	1.09524	1.3619
		H6 R8	1.01	0.805	0.19	1.03		0.79703	0.188119	1.0198
		V6 R1	0.43	0.51	0.61	0.69		1.18605	1.4186	1.60465
		V6 R2	1.28	1.355	1.225	1.1		1.05859	0.957031	0.859375
		V6 R8	1.045	1.055	0.76	0.72		1.00957	0.727273	0.688995
	Enterobacter	H5 R6	0.71	0.75	0.675	0.53		1.05634	0.950704	0.746479
		H5 R7	1.25	1.31	1.195	1.095		1.048	0.956	0.876
	Halomonas	V5 R10	1.005	1.06	1.095	0.255		1.05473	1.08955	0.253731
		V5 R13	1.04	1.195	1.12	0.455		1.14904	1.07692	0.4375
		V5 R15	1.035	1.09	1.07	0.245		1.05314	1.03382	0.236715
		V5 R20	0.855	1.03	1.155	1.115		1.20468	1.35088	1.30409
		V5 R5	0.99	1.21	1.205	0.445		1.22222	1.21717	0.449495
		V5 R9	0.96	1.105	1.07	0.95		1.15104	1.11458	0.989583
	Isoptericola	H6 R22	0.58	0.41	0.195	0.195		0.706897	0.336207	0.336207
	Microbacterium	V5 R14	0.69	0.28	0.255	0.23		0.405797	0.369565	0.333333
	Pannonibacter	H6 R19	0.75	0.81	0.695	0.14		1.08	0.926667	0.186667
		V5 R18	0.77	0.89	0.425	0.115		1.15584	0.551948	0.149351
	Pseudomonas	H6 R1	1.325	1.415	1.245	1.31		1.06792	0.939623	0.988679
		H6 R2	1.365	1.37	1.305	1.315		1.00366	0.956044	0.96337
		H6 R4	1.39	1.425	1.23	1.37		1.02518	0.884892	0.985612
		V5 R1	0.56	0.67	0.775	1.06		1.19643	1.38393	1.89286
		V5 R2	1.05	0.935	0.58	0.455		0.890476	0.552381	0.433333
		V5 R11	0.51	0.685	0.715	0.225		1.34314	1.40196	0.441176
		V5 R17	0.48	0.695	0.93	0.27		1.44792	1.9375	0.5625
		V5 R22	1.34	1.325	1.2	0.54		0.988806	0.895522	0.402985
		V5 R6	0.555	0.58	0.7	0.91		1.04505	1.26126	1.63964
		V6 R3	1.09	1.11	1.28	0.51		1.01835	1.17431	0.46789
		V6 R4	1	1.13	0.83	0.295		1.13	0.83	0.295
		V6 R7	1	1.16	0.895	0.325		1.16	0.895	0.325
	Pseudoxanthomonas	H6 R23	0.415	0.255	0.08	0.035		0.614458	0.192771	0.0843373
	Rheinheimera	V5 R4	0.78	0.895	0.99	0.155		1.14744	1.26923	0.198718
		V5 R7	0.8	0.815	0.62	0.23		1.01875	0.775	0.2875
	Rhizobium	H6 R14	0.44	0.425	0.305	0.08		0.965909	0.693182	0.181818
		H6 R24	0.435	0.365	0.3	0.29		0.83908	0.689655	0.666667
	Stenotrophomonas	H5 R3	0.815	0.74	0.665	0.45		0.907975	0.815951	0.552147
		H5 R4	0.895	0.85	0.75	0.51		0.949721	0.837989	0.569832
		H5 R5	0.875	0.79	0.605	0.52		0.902857	0.691429	0.594286
		H6 R12	1.325	1.47	1.38	1.25		1.10943	1.04151	0.943396
		H6 R16	1.315	1.46	1.33	0.99		1.11027	1.01141	0.752852
		H6 R18	1.225	1.335	1.445	0.795		1.0898	1.17959	0.64898
		H6 R3	1.255	1.53	1.41	1.325		1.21912	1.12351	1.05578
		H6 R9	1.305	1.485	1.3	1.27		1.13793	0.996169	0.97318
	Thalassospira	H6 R11	0.565	0.515	0.305	0.25		0.911504	0.539823	0.442478
		H6 R15	0.98	0.81	0.755	0.47		0.826531	0.770408	0.479592
		H6 R7	1.325	1.475	1.325	1.275		1.11321	1	0.962264
		V5 R12	0.58	0.415	0.36	0.135		0.715517	0.62069	0.232759
		V5 R21	0.7	0.7	0.435	0.295		1	0.621429	0.421429
		V5 R3	0.54	0.59	0.34	0.22		1.09259	0.62963	0.407407
		V5 R8	0.575	0.495	0.52	0.365		0.86087	0.904348	0.634783
			OD600	OD600SWW				OD600SWW/OD600
Sampling	Genere	ID	Control	SWW 1X	SWW 2X	SWW 3X		SWW 1X	SWW 2X	SWW 3X
4	Achromobacter	V8 R2	1.02	0.82	0.725	0.695		0.803922	0.710784	0.681373
		V8 R21	0.725	1.215	0.82	0.25		1.67586	1.13103	0.344828
		V8 R23	0.935	0.855	0.8	0.605		0.914439	0.855615	0.647059
		V8 R3	0.99	1.095	0.93	0.885		1.10606	0.939394	0.893939
	Aeromonas	H8 R5	1.275	1.56	0.875	0.515		1.22353	0.686275	0.403922
	Agrobacterium	H7 R23	0.5	0.405	0.335	0.2		0.81	0.67	0.4
		H7 R3	0.81	0.535	0.4	0.18		0.660494	0.493827	0.222222
		H7 R5	0.675	0.71	0.53	0.295		1.05185	0.785185	0.437037
		H7 R7	1.42	1.305	0.475	0.21		0.919014	0.334507	0.147887
		H7 R9	0.54	0.4	0.16	0.08		0.740741	0.296296	0.148148
		H8 R1	0.47	0.385	0.045	0.025		0.819149	0.0957447	0.0531915
		H8 R16	0.8	0.96	0.485	0.105		1.2	0.60625	0.13125
		H8 R18	0.99	0.635	0.255	0.11		0.641414	0.257576	0.111111
		H8 R3	1.365	1.445	0.785	0.395		1.05861	0.575092	0.289377
	Arthrobacter	H7 R16	1.15	0.635	0.155	0.115		0.552174	0.134783	0.1
	Devosia	V8 R7	0.933	1.23	0.795	0.47		1.31833	0.85209	0.503751
	Flavobacterium	H7 R22	0.48	0.2	0	0		0.416667	0	0
		H8 R12	1.43	1.395	0.68	0.285		0.975524	0.475524	0.199301
	Lysobacter	H7 R15	0.42	0.22	0.105	0.11		0.52381	0.25	0.261905
	Microbacterium	V7 R8	0.355	0.275	0.165	0.22		0.774648	0.464789	0.619718
	Micrococcus	H7 R19	0.66	0.455	0.3	0.185		0.689394	0.454545	0.280303
	Pannonibacter	V8 R12	0.78	0.665	0.725	0.59		0.852564	0.929487	0.75641
		V8 R16	0.755	0.825	0.8	0.47		1.09272	1.0596	0.622517
		V8 R4	0.8	1.01	0.61	0.185		1.2625	0.7625	0.23125
	Pseudomonas	H8 R10	1.365	1.32	1.22	0.965		0.967033	0.893773	0.70696
		H8 R13	1.33	1.355	1.34	1.13		1.0188	1.00752	0.849624
		H8 R14	1.28	1.33	1.305	1.195		1.03906	1.01953	0.933594
		H8 R17	1.335	1.39	1.28	1.28		1.0412	0.958801	0.958801
		H8 R19	0.425	0.215	0.11	0.105		0.505882	0.258824	0.247059
		H8 R2	1.3	1.395	1.37	1.215		1.07308	1.05385	0.934615
		H8 R20	1.32	1.355	1.24	1.2		1.02652	0.939394	0.909091
		H8 R4	1.31	1.28	1.285	0.99		0.977099	0.980916	0.755725
		H8 R6	1.385	1.395	1.435	1.185		1.00722	1.0361	0.855596
		H8 R7	1.325	1.395	1.345	1.3		1.05283	1.01509	0.981132
		H8 R8	1.35	1.38	1.335	1.29		1.02222	0.988889	0.955556
		H8 R9	1.39	1.435	1.36	1.33		1.03237	0.978417	0.956835
		V7 R13	1.21	1.505	1.455	1.175		1.2438	1.20248	0.971074
		V7 R19	1.225	1.36	1.305	0.79		1.1102	1.06531	0.644898
		V7 R21	0.88	0.455	0.455	0.66		0.517045	0.517045	0.75
		V7 R23	1.12	1.395	1.295	0.855		1.24554	1.15625	0.763393
		V7 R9	1.17	1.405	1.28	0.705		1.20085	1.09402	0.602564
		V8 R1	0.615	0.655	0.52	0.215		1.06504	0.845528	0.349593
		V8 R22	0.86	0.46	0.295	0.185		0.534884	0.343023	0.215116
		V8 R24	0.52	0.595	0.735	0.975		1.14423	1.41346	1.875
		V8 R8	0.825	1.15	1.2	1.1		1.39394	1.45455	1.33333
	Rheinheimera	H8 R11	0.35	0.22	0.115	0.07		0.628571	0.328571	0.2
	Rhizobium	H7 R1	0.39	0.335	0.17	0.08		0.858974	0.435897	0.205128
		H7 R10	0.39	0.31	0.22	0.225		0.794872	0.564103	0.576923
		H7 R11	0.725	0.46	0.465	0.265		0.634483	0.641379	0.365517
		H7 R12	0.615	0.515	0.29	0.33		0.837398	0.471545	0.536585
		H7 R13	0.4	0.315	0.225	0.115		0.7875	0.5625	0.2875
		H7 R14	0.46	0.32	0.23	0.185		0.695652	0.5	0.402174
		H7 R2	0.375	0.305	0.16	0.1		0.813333	0.426667	0.266667
		H7 R20	0.36	0.285	0.165	0.18		0.791667	0.458333	0.5
		H7 R21	0.715	0.505	0.545	0.345		0.706294	0.762238	0.482517
		H7 R6	0.385	0.3	0.22	0.14		0.779221	0.571429	0.363636
		H7 R8	0.41	0.295	0.175	0.165		0.719512	0.426829	0.402439
		H8 R15	0.365	0.25	0.1	0.065		0.684932	0.273973	0.178082
		V7 R22	0.785	0.375	0.47	0.61		0.477707	0.598726	0.77707
	Shinella	V8 R11	0.77	0.72	0.625	0.345		0.935065	0.811688	0.448052
		V8 R13	0.665	0.735	0.43	0.115		1.10526	0.646617	0.172932
	Sphingobium	V8 R18	0.81	1.11	0.815	0.69		1.37037	1.00617	0.851852
	Stenotrophomonas	V7 R24	1.28	1.415	1.34	0.99		1.10547	1.04688	0.773438
	Thalassospira	V8 R14	0.985	1.2	0.87	0.3		1.21827	0.883249	0.304569
		V8 R15	0.795	0.61	0.385	0.06		0.767296	0.484277	0.0754717
		V8 R17	0.89	0.76	0.58	0.31		0.853933	0.651685	0.348315
		V8 R19	0.995	1.11	0.865	0.625		1.11558	0.869347	0.628141
		V8 R9	0.835	0.78	0.83	0.92		0.934132	0.994012	1.1018
			OD600	OD600SWW				OD600SWW/OD600
Sampling	Genere	ID	Control	SWW 1X	SWW 2X	SWW 3X		SWW 1X	SWW 2X	SWW 3X
5	Achromobacter	V9 R6	0.861	0.807	0.723	0.594		0.937282	0.839721	0.689895
		V9 R20	1.109	0.829	0.657	0.655		0.74752	0.592426	0.590622
		V9 R24	0.753	0.76	0.691	0.539		1.0093	0.917663	0.715803
		H10 R13	1.095	1.077	0.968	0.672		0.983562	0.884018	0.613699
	Agrobacterium	V10 R18	0.744	0.739	0.271	0.172		0.99328	0.364247	0.231183
	Bacillus	V9 R4	0.672	0.707	0.655	0.398		1.05208	0.974702	0.592262
		H9 R12	0.504	0.248	0.242	0.267		0.492063	0.480159	0.529762
		H9 R16	0.085	0.287	0.279	0.295		3.37647	3.28235	3.47059
		V10 R19	0.767	0.716	0.502	0.401		0.933507	0.654498	0.522816
	Chryseobacterium	H9 R10	0.309	0.196	0.196	0.158		0.634304	0.634304	0.511327
		H9 R13	0.511	0.331	0.152	0.185		0.64775	0.297456	0.362035
		H9 R17	0.847	0.825	0.701	0.362		0.974026	0.827627	0.427391
	Flavobacterium	V9 R5	0.638	0.551	0.502	0.474		0.863636	0.786834	0.742947
		V9 R7	0.639	0.538	0.468	0.368		0.841941	0.732394	0.5759
	Ochrobactrum	V9 R18	0.735	0.799	0.608	0.449		1.08707	0.827211	0.610884
	Paenibacillus	V10 R7	0.428	0.581	0.426	0.269		1.35748	0.995327	0.628505
		V10 R11	1.129	1.002	0.897	0.681		0.887511	0.794508	0.603189
		V10 R13	0.458	0.559	0.385	0.272		1.22052	0.840611	0.593886
		V10 R14	0.348	0.441	0.387	0.258		1.26724	1.11207	0.741379
		V10 R17	0.419	0.353	0.414	0.244		0.842482	0.988067	0.582339
	Pantoea	H9 R2	0.868	0.768	0.687	0.582		0.884793	0.791475	0.670507
		H9 R15	0.504	0.304	0.229	0.173		0.603175	0.454365	0.343254
	Planococcus	H9 R1	0.099	0.166	0.182	0.215		1.67677	1.83838	2.17172
	Pseudomonas	V9 R1	0.678	0.689	0.855	0.576		1.01622	1.26106	0.849558
		V9 R2	0.79	0.991	0.894	0.796		1.25443	1.13165	1.00759
		V9 R8	0.634	0.677	0.751	0.594		1.06782	1.18454	0.936909
		V9 R10	1.073	1.092	1.051	0.829		1.01771	0.979497	0.7726
		V9 R12	1.092	1.095	1.037	0.904		1.00275	0.949634	0.827839
		V9 R14	0.671	0.649	0.781	0.79		0.967213	1.16393	1.17735
		V9 R16	0.749	0.642	0.828	0.781		0.857143	1.10547	1.04272
		V9 R21	1.158	1.005	0.881	0.697		0.867876	0.760794	0.6019
		V9 R23	1.032	1.051	0.861	0.776		1.01841	0.834302	0.751938
		H9 R24	0.823	1.087	1.077	0.986		1.32078	1.30863	1.19806
		V10 R5	0.423	0.508	0.494	0.605		1.20095	1.16785	1.43026
		V10 R9	0.868	0.657	0.732	0.517		0.756912	0.843318	0.595622
		V10 R10	0.339	0.534	0.92	0.846		1.57522	2.71386	2.49558
		V10 R22	1.279	1.443	1.122	0.932		1.12823	0.877248	0.728694
		V10 R23	1.609	1.721	1.605	1.149		1.06961	0.997514	0.714108
		V10 R24	1.392	1.431	1.269	0.93		1.02802	0.911638	0.668103
		H10 R2	0.744	0.675	0.61	0.626		0.907258	0.819892	0.841398
		H10 R3	0.861	0.694	0.986	0.827		0.806039	1.14518	0.960511
		H10 R8	0.453	0.49	0.645	0.662		1.08168	1.42384	1.46137
	Rhizobium	H9 R22	0.877	0.846	0.685	0.555		0.964652	0.781072	0.632839
	Stenotrophomonas	V9 R9	1.235	1.117	1.047	0.677		0.904453	0.847773	0.548178
		V9 R17	1.325	1.165	1.115	0.174		0.879245	0.841509	0.131321
		V10 R12	1.387	1.367	1.04	0.546		0.98558	0.74982	0.393655
		V10 R15	1.046	0.997	1.087	0.832		0.953155	1.0392	0.795411
		H10 R1	0.433	0.63	0.437	0.269		1.45497	1.00924	0.621247
		H10 R7	0.863	0.685	0.388	0.24		0.793743	0.449594	0.2781
		H10 R10	0.581	0.996	0.341	0.19		1.71429	0.586919	0.327022
		H10 R15	1.159	1.11	1.038	0.911		0.957722	0.8956	0.786022
		H10 R21	1.162	1.095	0.973	0.562		0.942341	0.837349	0.483649
		H10 R24	1.144	1.125	0.913	0.532		0.983392	0.798077	0.465035
